# Supplementary material for: Fructose-1,6-Bisphosphate Reduces Chronic Constriction Injury Neuropathic Pain in Mice by Targeting Dorsal Root Ganglia Nociceptive Neuron Activation
Source: Pharmaceuticals (Basel). 2025 Apr 30;18(5):660. doi: 10.3390/ph18050660 (PMC12114996; doi:10.3390/ph18050660)
Supplement: Supplementary file 1 [file pharmaceuticals-18-00660-s001.zip]

Archive with 1 entries (1 files):
- pharmaceuticals-3214954-supplementary.pdf
